# Supplementary material for: Risk and Spatial Spread of a Measles Outbreak in Texas
Source: Viruses. 2026 Jun 4;18(6):648. doi: 10.3390/v18060648 (PMC13307820; doi:10.3390/v18060648)
Supplement: Supplementary file 1 [file viruses-18-00648-s001.zip]

Archive with 1 entries (1 files):
- viruses-4342202-supplementary.pdf
